# Supplementary material for: Red Pepper Seeds Inhibit Hepatic Lipid Accumulation by Inducing Autophagy via AMPK Activation
Source: Nutrients. 2022 Oct 12;14(20):4247. doi: 10.3390/nu14204247 (PMC9608681; doi:10.3390/nu14204247)
Supplement: Supplementary file 1 [file nutrients-14-04247-s001.zip]

Archive with 1 entries (1 files):
- nutrients-1903666-supplementary.pdf
